# Supplementary material for: Effectiveness of Simulation with a Standardized Patient on Knowledge Acquisition, Knowledge Retention, and Self-Efficacy Among Moroccan Nursing Students: A Quasi-Experimental Study
Source: Healthcare (Basel). 2025 Feb 4;13(3):318. doi: 10.3390/healthcare13030318 (PMC11816925; doi:10.3390/healthcare13030318)
Supplement: Supplementary file 1 [file healthcare-13-00318-s001.zip]

Archive with 1 entries (1 files):
- healthcare-3308489-supplementary.pdf
